# Supplementary material for: Stakeholders’ Perceptions of How Nurse–Doctor Communication Impacts Patient Care: A Concept Mapping Study
Source: Nurs Rep. 2023 Nov 6;13(4):1607–23. doi: 10.3390/nursrep13040133 (PMC10661264; doi:10.3390/nursrep13040133)
Supplement: Supplementary file 1 [file nursrep-13-00133-s001.zip]

Archive with 7 entries (6 files):
- nursrep-2581629-supplementary/
- nursrep-2581629-supplementary/S1_Social media advert for the study.docx
- nursrep-2581629-supplementary/S2_Complete list of statements.docx
- nursrep-2581629-supplementary/S3_List of 937 statements deleted in the first round.docx
- nursrep-2581629-supplementary/S4_List of 311 removed statements.docx
- nursrep-2581629-supplementary/S5_List of 69 statements.docx
- nursrep-2581629-supplementary/S6_List of concept maps produced by Ariadne software package.docx
